# Supplementary material for: Diversity of the Bacterial and Viral Communities in the Tropical Horse Tick, Dermacentor nitens, in Colombia
Source: Pathogens. 2023 Jul 16;12(7):942. doi: 10.3390/pathogens12070942 (PMC10384233; doi:10.3390/pathogens12070942)
Supplement: Supplementary file 1 [file pathogens-12-00942-s001.zip]

Archive with 1 entries (1 files):
- pathogens-2442176-supplementary.pdf
